# Supplementary material for: Cerebrospinal Fluid Metabolomics: Pilot Study of Using Metabolomics to Assess Diet and Metabolic Interventions in Alzheimer’s Disease and Mild Cognitive Impairment
Source: Metabolites. 2023 Apr 17;13(4):569. doi: 10.3390/metabo13040569 (PMC10145981; doi:10.3390/metabo13040569)
Supplement: Supplementary file 1 [file metabolites-13-00569-s001.zip]

Archive with 1 entries (1 files):
- metabolites-2199764-supplementary.xlsx
