# Supplementary material for: Cerebrospinal Fluid Metabolomics: Pilot Study of Using Metabolomics to Assess Diet and Metabolic Interventions in Alzheimer’s Disease and Mild Cognitive Impairment
Source: Metabolites. 2023 Apr 17;13(4):569. doi: 10.3390/metabo13040569 (PMC10145981; doi:10.3390/metabo13040569)
Supplement: Supplementary file 1 [file metabolites-13-00569-s001.zip › metabolites-2199764-supplementary.xlsx]

## Sheet: Supplementary Table S1
Supplementary Table S1: List of Metabolites
* Also present in internal standards, allowing for absolute concentration calculation
# Present in > 1 but <50% of samples (excluded from MetaboAnalyst)
Compound (Metabolite)	# Saline	# TG	HMDB ID	Metabolic Pathway
1/3-Methylhistidine	21	21	HMDB00001	Amino acid metabolism
2-Hydroxyglutarate	21	21	HMDB59655	Amino acid metabolism
3-Hydroxyisovaleric Acid	21	21	HMDB00754	Amino acid
3-Indoxyl Sulfate	21	21	HMDB00682	Amino acid metabolism
Alanine *	21	21	HMDB00161	Amino acid
Aminolevulinate	21	21	HMDB01149	Amino acid metabolism
Arginine *	21	21	HMDB00517	Amino acid
Asparagine *	21	21	HMDB00168	Amino acid
Betaine	21	21	HMDB00043	Amino acid metabolism
Cadaverine	21	21	HMDB02322	Amino acid metabolism
Carnitine	21	21	HMDB00062	Amino acid metabolism
Citraconic Acid	21	21	HMDB00634	Amino acid metabolism
Creatine	21	21	HMDB00064	Amino acid metabolism
Creatinine *	21	21	HMDB00562	Amino acid metabolism
D-Leucic Acid	21	21	HMDB00624	Amino acid metabolism
Glucoronate	21	21	HMDB00127	Amino acid metabolism
Glutamic Acid *	21	21	HMDB03339	Amino acid
Glutamine *	21	21	HMDB00641	Amino acid
Glutaric Acid	21	21	HMDB00661	Amino acid metabolism
Glycerate	21	21	HMDB00139	Amino acid metabolism
Glycine *	21	21	HMDB00123	Amino acid
Histidine *	21	21	HMDB00177	Amino acid
Homoserine	21	21	HMDB00719	Amino acid metabolism
Hydroxyproline	21	21	HMDB00725	Amino acid metabolism
Indole-3-Acetic Acid #	2	1	HMDB00197	Amino acid metabolism
iso-Leucine *	21	21	HMDB00172	Amino acid
isoValeric Acid #	3	0	HMDB00718	Amino acid
Kynurenate	21	21	HMDB00715	Amino acid metabolism
Leucine *	21	21	HMDB00687	Amino acid
Lysine *	21	21	HMDB00182	Amino acid
Methionine *	21	21	HMDB00696	Amino acid
N-AcetylGlycine	21	21	HMDB00532	Amino acid metabolism
Pantothenate *	21	21	HMDB00210	Amino acid metabolism
Phenylalanine *	21	21	HMDB00159	Amino acid
Pipecolate #	8	8	HMDB00070	Amino acid
Proline *	21	21	HMDB00162	Amino acid
Pyroglutamic Acid	21	21	HMDB00267	Amino acid metabolism
Serine *	21	21	HMDB00187	Amino acid
Taurine	21	21	HMDB00251	Amino acid metabolism
Threonine *	21	21	HMDB00167	Amino acid
Tryptophan *	21	21	HMDB00929	Amino acid metabolism
Tyrosine *	21	21	HMDB00158	Amino acid
Valine *	21	21	HMDB00883	Amino acid
Xanthurenate	19	18	HMDB00881	Amino acid metabolism
1-Methyladenosine	21	21	HMDB03331	Nucleotide/Purine metabolism
1-Methylguanosine	21	21	HMDB01563	Nucleotide/Purine metabolism
Adenine #	5	3	HMDB00034	Nucleotide/Purine metabolism
Allantoin	20	21	HMDB00462	Nucleotide Degredation
Cytidine	21	21	HMDB00089	Nucleotide/Pyrimidine metabolism
Guanosine #	5	4	HMDB00133	Nucleotide/Purine metabolism
Hypoxanthine	21	21	HMDB00157	Nucleotide
Inosine	21	21	HMDB00195	Nucleotide/Purine metabolism
N2,N2-Dimethylguanosine	21	21	HMDB04824	Nucleotide/Purine metabolism
Orotate	21	21	HMDB00226	Nucleotide/Pyrimidine metabolism
Urate *	21	21	HMDB00289	Nucleotide/Purine metabolism
Uridine *	21	21	HMDB00296	ucleotide/Pyrimidine metabolism
Xanthine *	21	21	HMDB00292	Nucleotide
Xanthosine	21	21	HMDB00299	Nucleotide/Purine metabolism
4-Hydroxybutyric Acid	21	21	HMDB00710	Lipids/phospholipids, ligand
Acetoacetate	16	18	HMDB00060	Ketone
Acetylcarnitine	21	21	HMDB00201	Fatty acid Oxidation
Azelaic Acid	21	21	HMDB00784	Fatty Acids and Conjugates
Deoxycarnitine	21	21	HMDB01161	Lipids/phospholipids, ligand
Glycerol	21	21	HMDB00131	Fatty acid metabolism
Linoleic Acid	13	16	HMDB00673	Fatty acid metabolism
Margaric Acid	14	13	HMDB02259	Fatty acid metabolism
3-Hydroxybutyric Acid *	21	21	HMDB00357	TCA Cycle
Aconitate	21	21	HMDB00958	TCA Cycle
Citric Acid	21	21	HMDB00094	TCA Cycle
D-Glyceraldehyde-3-phosphate	21	21	HMDB01112	Glycolysis
Erythrose #	2	3	HMDB02649	Sugar
Fructose	21	21	HMDB00660	Sugar
Fumaric Acid	21	21	HMDB00134	TCA Cycle
Glucose *	21	21	HMDB00122	Glycolysis/sugar
Glucose 1-phosphate #	0	2	HMDB01586	Glycolysis
Glyceraldehyde	21	21	HMDB01051	Sugar
Inositol	21	21	HMDB00211	Glucose/inositol metabolism
Lactate *	21	21	HMDB00190	Glycolysis
Maleic Acid #	0	1	HMDB00176	TCA Cycle
N-acetylneuraminate	21	21	HMDB00230	Sugar
Oxaloacetate	21	21	HMDB00223	TCA Cycle
Pyruvate	21	21	HMDB00243	Glycolysis
Sorbitol	21	21	HMDB00247	Sugar
Succinate	21	21	HMDB00254	TCA Cycle
Sucrose	21	21	HMDB00258	Sugar
4-Pyridoxic Acid	21	21	HMDB00017	Vitamins
Choline *	21	21	HMDB00097	Vitamins
Dimethylglycine #	6	7	HMDB00092	Vitamins
Niacinamide	19	19	HMDB01406	Vitamins
Adipic Acid	21	21	HMDB00448	Caprolactam degradation
Citrulline *	21	21	HMDB00904	Urea cycle
Cotinine #	4	2	HMDB01046	Nicotine Metabolism
Malondialdehyde	21	21	HMDB06112	Oxidative Damage
N-acetylputrescine #	1	5	HMDB02064	Polyamine metabolism
Ornithine	21	21	HMDB03374	Urea cycle
Oxalic Acid	21	21	HMDB02329	Glyoxylate and dicarboxylate metabolism
Oxidized Glutathione #	1	0	HMDB03337	Oxidative Damage
Propionate	21	21	HMDB00237	Nicotinate and nicotinamide metabolism
Trimethylamine-N-oxide	21	21	HMDB00925	Gut flora metabolism
1-Methylhistamine	0	0	HMDB00898	Amino acids metabolism/His
2-Aminoadipate	0	0	HMDB00510	Amino acids metabolism/Lys
3-Hydroxykynurenine	0	0	HMDB00732	Tryptophan Cycle
3-Methyl-2-Oxovaleric Acid	0	0	HMDB00491	Amino Acid
5-Aminovalerate	0	0	HMDB03355	Amino Acid
5-Hydroxytryptophan	0	0	HMDB00472	Tryptophan Cycle
Aminoisobutyrate	0	0	HMDB03911	Amino acids metabolism/Val, Leu, iso-Leu
Anthranilate	0	0	HMDB01123	Amino Acid metabolism/Trp, Phe, Tyr
Aspartic Acid	0	0	HMDB00191	Amino Acids
Benzoic acid	0	0	HMDB01870	Amino Acid (Phenylalanine Metabolism, others)
Cystamine	0	0	N/A	Amino acids metabolism/Cys
Cystathionine	0	0	HMDB00099	Amino acids metabolism/cys
Cysteine	0	0	HMDB00574	Amino Acid
Cysteinyl-Glycine	0	0	HMDB28775	Amino acids degradation
Cystine	0	0	HMDB00192	Amino acids metabolism
Epinephrine	0	0	HMDB00068	Amino Acid metabolism/Tyr,ligand
gama-Aminobutyrate	0	0	HMDB00112	Amino Acid metabolism/Ala, Glu, Asp
Guanidinoacetate	0	0	HMDB00128	Amino Acid metabolism/Gly, Ser,Thr
Hippuric Acid	0	0	HMDB00714	Amino Acid (Phenylalanine Metabolism
Homocysteine	0	0	HMDB00742	Amino acids metabolism/Cys, Met
Homogentisate	0	0	HMDB00130	Amino Acid metabolism/Tyr
Homovanillate	0	0	HMDB00118	Amino acids metabolism/Tyr,ligand
Hydroxyphenylpyruvate	0	0	HMDB00707	Amino acids metabolites/phe, tyr
Leucine	0	0	HMDB00687	Amino Acid
MethylSuccinate	0	0	HMDB01844	Amino Acid metabolism/Isoleu
Normetanephrin	0	0	HMDB00819	Amino Acid metabolism/Tyr,ligand
4-Hydroxyphenylpyruvate	0	0	HMDB00707	Amino Acid / Tyrosine metabolism
Phenylpyruvic acid	0	0	HMDB00205	Amino acids metabolism/Phe
Phosphotyrosine	0	0	HMDB06049	Amino acids metabolism
Quinolinate	0	0	HMDB00232	Amino Acid/ Tryptophan, bela alanine metabolism
Salicylurate	0	0	HMDB00840	Amino Acid metabolism/Gly
Sarcosine	0	0	HMDB00271	Amino Acid
Shikimic Acid	0	0	HMDB03070	Amino Acid metabolism/Phe, Tyr,Trp
Tryptamine	0	0	HMDB00303	Amino Acid
Tyramine	0	0	HMDB00306	Amino Acid
2-Deoxycytidine Diphosphate	0	0	HMDB01245	Nucleotide/Pyrimidine metabolism
2-Deoxyuridine	0	0	HMDB00012	Nucleotide/Pyrimidine metabolism
8-Hydroxyguanosine	0	0	HMDB02044	Nucleotide/Purine metabolism
8-Oxo-2'-deoxyguanosine	0	0	HMDB03333	Nucleotide/Purine metabolism
Adenosine	0	0	HMDB00050	Nucleotide/Purine metabolism
Adenosine 3 Phosphate	0	0	HMDB00538	Nucleotide
Adenosine Diphosphate	0	0	HMDB01341	Nucleotide/Purine metabolism
Adenosine Monophosphate	0	0	HMDB00045	Nucleotide
Adenylosuccinate	0	0	HMDB00536	Nucleotide/Purine metabolism
Allopurinol	0	0	HMDB14581	Nucleotide metabolism (Drug)
Cytidine 5 Monophosphate	0	0	HMDB00095	Nucleotide/Pyrimidine metabolism
Cytosine	0	0	HMDB00630	Nucleotide
Deoxycytidylic Acid	0	0	HMDB01202	Nucleotide/pyrimidine
Deoxyuridine 3 phosphate	0	0	HMDB01191	Nucleotide/pyrimidine
Deoxyuridylic acid	0	0	HMDB01409	Nucleotide/pyrimidine
D-Thymidine monophosphate	0	0	HMDB01227	Nucleic Acid
Glucosamine	0	0	HMDB06479	Amino sugar and nucleotide sugar metabolism
Guanosine 3,5 cyclic monophosphate	0	0	HMDB01314	Nucleotide/Purine metabolism
Guanosine 5 diphosphate	0	0	HMDB01201	Nucleotide/Purine metabolism
Guanosine 5 triphosphate	0	0	HMDB01273	Nucleotide/Purine metabolism
Guanosine-5'-monophosphate	0	0	HMDB01397	Nucleotide/Purine metabolism
Histamine	0	0	HMDB00870	Nucleotide
Inosine monophosphate	0	0	HMDB00175	Nucleotide/Purine metabolism
Orotidylic acid	0	0	HMDB00218	Nucleotide/Pyrimidine metabolism
Oxypurinol	0	0	HMDB00786	Nucleotide metabolism
Phosphoribosyl Pyrophosphate	0	0	HMDB00280	Nucleotide/Purine metabolism
Ribose-5-P	0	0	HMDB01548	Pentose phosphate pathway
Thymidine 5 Phosphate	0	0	HMDB01227	Nucleotide/pyrimidine
Uracil	0	0	HMDB00300	Nucleotide/Pyrimidine metabolism
Uridine Diphosphate	0	0	HMDB00295	Nucleotide/Pyrimidine metabolism
Uridine Diphosphate-N-Acetylglucosamine	0	0	HMDB00290	Amino sugar and nucleotide sugar metabolism
12-HETE	0	0	HMDB06111	Lipids/phospholipids, ligand
13-HODE	0	0	HMDB61708	Lipids/phospholipids, ligand
Acetylcholine	0	0	HMDB00895	Lipids/phospholipids, ligand
Arachidonate	0	0	HMDB60102	Lipids/phospholipids, ligand
Glycerol-3-P	0	0	HMDB00126	Lipids/Glycerollipid
2-Methylpropanoic Acid	0	0	HMDB01873	Fatty acid metabolism
Linolenic Acid	0	0	HMDB01388	Fatty acid metabolism
Methyl-OH-Isobyturate	0	0	N/A	Fatty acid metabolism
Myristic Acid	0	0	HMDB00806	Fatty acid metabolism
PGE	0	0	HMDB01220	Lipids/Arachidonic acid metabolism
2-Phosphoglyceric Acid	0	0	HMDB00362	Glycolosis
3-Phosphoglyceric Acid	0	0	HMDB00807	Glycolosis
Alpha-Ketoglutaric Acid	0	0	HMDB00208	TCA Cycle
Dihydroxyacetone Phosphate	0	0	HMDB01473	Glycolysis/phospholipid
Fructose 1 Phosphate	0	0	HMDB01076	Glycolosis
Fructose 1,6 Biphosphate	0	0	HMDB01058	Glycolysis
Fructose 2,6 Biphosphate	0	0	HMDB01047	Glycolosis
Fructose 6 Phosphate	0	0	HMDB00124	Glycolosis
Galactose	0	0	HMDB33704	Sugars
Glucose 1,6 Biphosphate	0	0	HMDB03514	Glycolysis/Glycogenesis
Glucose 6-Phosphate	0	0	HMDB01401	Glycolosis/PPP
Lactose	0	0	HMDB00186	Sugar/Galactose
Malate	0	0	HMDB00156	TCA Cycle
Malonic Acid	0	0	HMDB00691	TCA Cycle
Mannose	0	0	HMDB00169	Sugar/Galactose Metabolism
Phosphoenolpyruvic Acid	0	0	HMDB00263	Glycolosis
Ascorbate	0	0	HMDB00044	Vitamins
Ascorbic Acid	0	0	HMDB00044	Vitamin, Cofactor
Biotin	0	0	HMDB00030	Vitamins
Folic Acid	0	0	HMDB00121	One carbon pool by folate
Methylmalonate	0	0	HMDB00202	Vitamins
Pyridoxal-5-Phosphate	0	0	HMDB01491	Vitamins/B6
3-Nitrotyrosine	0	0	HMDB01904	Oxidative Damage
Agmatine	0	0	HMDB01432	Polyamine metabolism
Chenodeoxycholate	0	0	HMDB00518	Bile acid metabolism
Dopamine	0	0	HMDB00073	Adrenaline Metabolism
Geranyl Pyrophosphate	0	0	HMDB01285	Ubiquinone and other terpenoid-quinone biosynthesis
Gibberellin	0	0	HMDB03559	Diterpenoid biosynthesis
Glycochenodeoxycholate	0	0	HMDB00637	Bile acid metabolism
Glycocholate	0	0	HMDB00138	Bile acid metabolism
Melatonin	0	0	HMDB01389	Neuroactive ligand
Mevalonate	0	0	HMDB00227	Terpenoid backbone biosynthesis
N-Carbamoyl-B-Alanine	0	0	HMDB00026	Urea cycle
Nicotinate	0	0	HMDB01488	Nicotinate and nicotinamide metabolism
Putrescine	0	0	HMDB01414	Polyamine metabolism
Reduced Glutathione	0	0	HMDB00125	Oxidative Damage
Spermidine	0	0	HMDB01257	Polyamine metabolism
Spermine	0	0	HMDB01256	Polyamine metabolism
Taurocholate	0	0	HMDB00036	Conjugated bile acid biosynthesis
Trimethylamine	0	0	HMDB00906	Gut flora metabolism / Redox

## Sheet: Supplementary Table S2
Supplementary Table S2: Top 10 Pearson Correlations with HBA in Pattern Hunter
SALINE
Metabolite	CC	t-stat	p-value	Pathway
Acetoacetate	0.57526	3.0655	0.0063653	Ketone
Glucuronate *	0.54598	2.8406	0.010454	Amino acid metabolism
Cadaverine	-0.5208	-2.6592	0.015491	Amino acid metabolism
Allantoin	0.48123	2.393	0.0272	Nucleotide Degredation
Acetylcarnitine *	0.48084	2.3904	0.027346	Fatty acid Oxidation
Acetylglycine *	0.46151	2.2676	0.035207	Amino acid metabolism
Adipic Acid	0.46025	2.2597	0.035778	Caprolactam degradation
Pyruvate *	0.44224	2.1493	0.044708	Glycolysis
TMAO *	0.39833	1.8929	0.073703	Gut flora metabolism
MargaricAcid	0.38316	1.8081	0.086444	Fatty acid metabolism
TRIGLYCERIDE
Metabolite	CC	t-stat	p-value	Pathway
Glucuronate *	0.58075	3.1096	0.0057706	Amino acid metabolism
Pyruvate *	0.57325	3.0495	0.0065961	Glycolysis
Citraconic Acid	0.49464	2.4808	0.022636	Amino acid metabolism
Acetylcarnitine *	0.46859	2.3121	0.032146	Fatty acid Oxidation
Sorbitol	0.46653	2.2991	0.033014	Sugar
TMAO *	0.4587	2.2501	0.036483	Gut flora metabolism
Lactate	0.44205	2.1481	0.044814	Glycolysis
Ornithine	0.43647	2.1146	0.047907	Urea cycle
Acetylglycine *	0.43077	2.0806	0.051237	Amino acid metabolism
Glutaric Acid	-0.41016	-1.9603	0.064791	Amino acid metabolism
* if present in top 10 in both lists
